# Supplementary material for: UMOD Polymorphisms Associated with Kidney Function, Serum Uromodulin and Risk of Mortality among Patients with Chronic Kidney Disease, Results from the C-STRIDE Study
Source: Genes (Basel). 2021 Oct 23;12(11):1687. doi: 10.3390/genes12111687 (PMC8620616; doi:10.3390/genes12111687)
Supplement: Supplementary file 1 [file genes-12-01687-s001.zip]

Archive with 1 entries (1 files):
- genes-1416218-supplementary.pdf
